# Supplementary material for: Molecular Cloning and Functional Characterization of Three 5-HT Receptor Genes (HTR1B, HTR1E, and HTR1F) in Chickens
Source: Genes (Basel). 2021 Jun 9;12(6):891. doi: 10.3390/genes12060891 (PMC8230051; doi:10.3390/genes12060891)
Supplement: Supplementary file 1 [file genes-12-00891-s001.zip]

Archive with 1 entries (1 files):
- genes-1227986-supplementary.pdf
